# Supplementary material for: Venom IMP-L2 from the Ectoparasitoid Scleroderma guani Regulates the IIS/TOR Pathway in Tenebrio molitor
Source: Insects. 2025 Jul 24;16(8):763. doi: 10.3390/insects16080763 (PMC12386756; doi:10.3390/insects16080763)
Supplement: Supplementary file 1 [file insects-16-00763-s001.zip]

Archive with 1 entries (1 files):
- insects-3736500-supplementary.pdf
